# Supplementary material for: A predictive model for catheter-related bloodstream infection in neonates with peripherally inserted central catheter
Source: Front Med (Lausanne). 2025 Oct 21;12:1665068. doi: 10.3389/fmed.2025.1665068 (PMC12583055; doi:10.3389/fmed.2025.1665068)
Supplement: Supplementary file 1 [file Data_Sheet_1.zip]

Archive with 2 entries (2 files):
- Univariate analysis of risk factors for surgical outcomes in the training set.xlsx
- Comparison of clinical characteristics between training and validation sets of patients.xlsx
