# Supplementary material for: A predictive model for catheter-related bloodstream infection in neonates with peripherally inserted central catheter
Source: Front Med (Lausanne). 2025 Oct 21;12:1665068. doi: 10.3389/fmed.2025.1665068 (PMC12583055; doi:10.3389/fmed.2025.1665068)
Supplement: Supplementary file 1 [file Data_Sheet_1.zip › Univariate analysis of risk factors for surgical outcomes in the training set.xlsx]

## Sheet: 1_1
group	Birth gestational age	Birth weight	gender	apgar scoring	Maternal pregnancy complications	Age at the time of placement	Placement location	Puncture frequency	Merge mechanical ventilation	Combined hypoalbuminemia	white blood cell count	Proportion of neutrophils	C-reactive protein	Procalcitonin	Qualification of pipeline operators	Tube maintenance frequency	Days of use of antibiotics	Days of parenteral nutrition
1	29.6	1299.99	0	9.79	0	7.38	0	3.94	0	0	19.35	67.67	12.67		0	0	25.6	16.55
1	31.36	1807.47	0	7.08	0	9.39	0	3.6	0	0	7.19	62.34	11.44		0	0	10.89	17.93
1	32.67	1701.24	0	11.71	0	10.98	0	3.27	0	0	9.71	80.34	23.23		0	0	9.03	21.58
1	32.55	2271.72	0	5.73	0	10.78	0	1.64	0	0	13.25	77.64	13.98		0	0	19.27	2.2
1	31.63	1287.47	0	6.16	0	9.7	0	0.29	0	0	11.75	86.77	25.25		0	0	19.95	18.25
1	25.47	1837.27	0	6.2	0	2.74	0	1.12	0	0	25.84	72.73	15.87		0	0	12.42	11.84
1	32.35	1566.3	0	11.2	0	10.57	0	2.31	0	0	13.25	91.68	8.74		0	0	15.72	22.6
1	36.2	2133.7	0	8.3	0	14.96	0	1.36	0	0	17.92	62.28	16.88		0	0	14.8	18.36
1	33.49	1505.77	0	10.18	0	11.89	0	1.78	0	0	17.23	58.28	24.29		0	0	15.25	12.85
1	31.42	2105.28	0	7.66	0	9.53	0	4.17	0	0	10.43	75.43	10.88		0	0	8.7	20.34
1	32.31	1621.06	0	8.74	0	10.52	0	3.12	0	0	19.17	80.17	21.53		0	0	23.49	21.82
1	25.72	756.9	0	10.2	0	3.11	0	1.2	0	0	8.8	63.29	16.67		0	0	12.79	1.44
1	30.96	1618.92	0	10.65	1	8.96	0	1.8	0	0	12.55	88.18	6.19		0	0	7.61	24.65
1	30.27	1679.51	0	9.05	1	8.24	1	1.97	0	0	11.42	75.25	18.18		0	0	10.2	13.38
1	31.18	1328.08	0	5.83	1	9.22	1	2.23	0	1	10.19	77.36	10.34		0	1	17.52	13.19
1	32.8	2610.11	0	7.26	1	11.1	1	1.98	0	1	13.25	98.19	7.41		0	1	16.89	17.66
1	35.12	1767.16	0	7.81	1	13.67	1	2.05	0	1	13.25	77.39	11.12		0	1	9.46	10.2
1	32.13	1621.47	0	5.55	1	10.28	1	1.3	0	1	9.17	68.41	19.8		0	1	11.16	23.83
1	34.59	2027.43	1	8.44	1	13.07	1	2.56	1	1	6.19	80.83	13.29		0	1	12.96	16.03
1	27	1740.84	1	3.41	1	4.45	1	2.81	1	1	13.25	61.14	22.76		0	1	28.78	17.75
1	38.54	2185.94	1	8.58	1	17.69	1	1.3	1	1	10.96	88.48	18.81		0	1	14.7	22.08
1	34.68	1615.44	1	9.28	1	13.24	1	3.93	1	1	10.27	77.9	11.03		0	1	16.79	27.5
1	34.55	2020.95	1	7.17	1	13.13	1	3.01	1	1	13.25	77.32	19.11		1	1	18.4	28.25
1	33.89	2166.72	1	9.17	1	12.38	1	3.2	1	1	13.24	61.96	22.08		1	1	9.15	18.32
1	36.72	1798.32	1	6.61	1	15.52	1	2.57	1	1	14.08	84.2	16.33		1	1	17.3	24.55
1	28.56	2262.12	1	7.94	1	6.2	1	0.99	1	1	22.52	57.86	10.24		1	1	17.62	19.92
1	36.51	1906.77	1	7.88	1	15.32	1	1.75	1	1	21.34	64.31	12.49		1	1	17.61	23.52
1	31.58	1754.54	1	6.51	1	9.71	1	2.46	1	1	7.67	87.79	16.99		1	1	16.06	24.13
1	34.57	1689.04	1	4.73	1	13.13	1	1.94	1	1	9	81.77	17.28		1	1	17.27	15.58
1	28.51	2092.9	1	7.84	1	6.21	1	2.44	1	1	12.97	60.76	9.67		1	1	10.15	19.82
1	28.55	1798.32	1	7.51	1	6.2	1	0.85	1	1	11.65	96.75	10.46		1	1	21.84	22.84
1	30.92	1967.64	1	6.55	1	8.89	1	2.58	1	1	14.04	63.37	13.14		1	1	8.77	15.19
0	28.41	1853.68	0	10.53	0	8.32	0	3.03	0	0	10.94	83.72	19.36		0	0	15.25	18.25
0	35.56	2223.73	0	9.42	0	9.04	0	2.21	0	0	6.86	78.31	11.09		0	0	15.6	22.18
0	32.41	1862.79	0	10.03	0	9.54	0	0.59	0	0	11.75	76.38	10.73		0	0	17.16	11.42
0	34.69	2420.83	0	7.05	0	8.07	0	1.33	0	0	9.48	63.8	13.44		0	0	10.08	17.99
0	33.49	1676.85	0	8.56	0	7.89	0	0.34	0	0	11.38	71.75	14		0	0	12.23	8.23
0	31.19	1781.84	0	8.69	0	9.39	0	1.32	0	0	12.22	60.32	11.95		0	0	18.05	18.41
0	33.15	1618.09	0	10.3	0	9.31	0	1.41	0	0	10.45	74.91	14.69		0	0	3.07	17.04
0	34.58	2474.13	0	9.73	0	10.03	0	0.75	0	0	10.72	74.48	8.87		0	0	14.01	12.12
0	37.04	2615.92	0	8.52	0	8.2	0	1.91	0	0	6.74	68.56	15.84		0	0	8.78	14.26
0	31.7	2835.58	0	7.26	0	8.97	0	2.09	0	0	14.31	70.77	11.27		0	0	7.31	3.39
0	27.89	2353.08	0	7.92	0	7.22	0	0.91	0	0	10.97	66.22	6.56		0	0	16.3	27.24
0	32.51	2032.68	0	7.56	0	8.63	0	0.72	0	0	10.94	78.2	16.7		0	0	7.63	16.66
0	34.62	457.29	0	8.28	0	8.73	0	2.57	0	0	9.63	82.36	10.32		0	0	17.55	11.34
0	31.75	1775.39	0	9	0	9.15	0	2.64	0	0	10.93	79.49	10.05		0	0	8.8	13.73
0	28.02	2041	0	8	0	9.26	0	1.68	0	0	13.97	59.07	14.94		0	0	12.78	11.22
0	33.33	2500.29	0	9.52	0	6.67	0	1.32	0	0	16.77	60.69	8.19		0	0	9.87	13.24
0	34.14	2079.98	0	8.33	0	7.72	0	0.96	0	0	12.44	68.02	13.94		0	0	10.11	13.51
0	35.55	2132.5	0	8.12	0	8.37	0	1.76	0	0	8.01	60.17	10.02		0	0	2.12	8.12
0	30.42	2264.31	0	7.44	0	9.27	0	1.36	0	0	10.94	73.24	14.98		0	0	16.4	6.44
0	31.89	1769.67	0	7.34	0	8.15	0	1.45	0	0	9.89	68.56	11.38		0	0	12.1	12.82
0	30.16	2010.38	0	8.63	0	7.73	0	1.12	0	0	11.08	62.97	12.04		0	0	18.27	11.91
0	41.71	1575.58	0	8.22	0	9.4	0	2.45	0	0	6.58	47.34	21.6		0	0	11.16	8.09
0	34.55	2024.53	0	7.71	0	8.81	0	1.01	0	0	14.6	72.2	14.66		0	0	16.82	11.29
0	41.29	1349.04	0	7.44	1	6.7	0	0.68	0	0	5.15	60.06	6.85		0	0	12.32	16.68
0	36.88	1402.86	0	9.76	1	7.51	0	1.7	0	0	5.68	49.34	7.45		0	0	10.54	16.21
0	29.4	2618.56	0	7.84	1	7.59	0	2.75	0	0	11.47	55.97	12.16		0	0	11.85	13.73
0	32.83	1721.73	0	6.97	1	9.77	0	1.72	0	0	10.94	83.72	11.54		0	0	14.5	2.7
0	34.48	1894.17	0	8.2	1	8.84	0	1.41	0	0	8.03	64.7	11.65		0	0	10.27	19.88
0	36.09	2129.61	0	7.54	1	9.7	0	1.67	0	1	12.64	85.78	17.46		0	0	10.01	7.7
0	37.42	2066.15	0	8.63	1	10.08	0	1.82	0	1	7.28	63.93	14.74		0	0	17.74	17.99
0	35.59	1520.6	0	7.92	1	8.92	0	1.25	0	1	15.29	94.45	17.33		0	0	16.19	19.13
0	28.73	2055.08	0	9.47	1	5.98	0	1.64	0	1	15.59	78.7	4.75		0	0	14.21	15.07
0	35.57	1415.07	0	7.35	1	7.48	0	1.31	0	1	13	68.56	9.58		0	0	5.16	20.43
0	37.69	2274.13	0	10.07	1	6.72	0	0.75	0	1	10.94	62.66	17.18		0	0	14.28	22.01
0	38.78	2363.58	0	9.15	1	8.94	0	0.94	0	1	8.52	70.34	16.23		0	0	15.37	9.97
0	34.97	2026.23	0	10.24	1	9.05	0	1.08	0	1	12.31	98.31	6.92		0	0	16.57	16.9
0	30.51	2454.35	0	9.45	1	8.99	0	2.51	0	1	11.33	68.56	15.44		0	0	6.47	6.87
0	31.89	2320.06	0	8.38	1	8.73	0	2.19	0	1	6.89	63.23	2.69		0	0	6.14	16.37
0	30.08	2073.68	0	7.86	1	10.03	0	1.08	1	1	12.95	59.56	13.62		1	0	17.42	19.85
0	33.8	2376.82	0	9.04	1	7.75	0	1.04	1	1	14.23	94.46	12.29		1	0	11.15	12.57
0	33.69	2190.08	0	5.77	1	6.88	0	0.62	1	1	9.26	63.47	16.05		1	0	10.24	16.93
0	29.93	2335.53	0	9.47	1	7.88	0	1.93	1	1	11.22	58.73	20.14		1	0	10.74	14.06
0	36.2	1162.16	0	7.98	1	9.9	0	2.4	1	1	14.4	68.56	6.73		1	0	10.19	12.47
0	29.38	2064.22	0	8.44	1	7.79	0	1.09	1	1	8.72	56.39	17.52		1	0	7.76	12.99
0	31.68	2608.31	0	7.74	1	8.78	0	0.93	1	1	11.44	70.01	12.01		1	0	19.79	7.16
0	35.12	1701.37	0	7.85	1	7.86	0	1.98	1	1	9.82	57.57	9.02		1	0	15.5	13.38
0	34.98	2387.47	0	6.77	1	7.11	0	2.22	1	1	9.38	68.56	13.3		1	1	10.81	21.43
0	32.41	2086.39	0	7.1	1	7.75	0	2.26	1	1	5.66	75.83	17.91		1	1	15.21	14.34
0	30.24	2075.7	0	9.51	1	7.64	0	1.13	1	1	10.57	63.25	12.03		1	1	12.97	8.41
0	34.43	1631.32	0	8.81	1	10.61	0	2.45	1	1	11.46	62.57	19		1	1	12.96	16.58
0	30.97	1710.94	0	8.94	1	8.88	0	2.55	1	1	15.32	71.44	14.56		1	1	8.2	21.48
0	37.98	2405.03	0	8.37	1	9.62	0	2.05	1	1	10.94	70.66	5.15		1	1	11.92	13.73
0	36.75	1830.01	0	9.93	1	8.75	0	1.13	1	1	11.82	78.27	16.92		1	1	15.9	6.21
0	34.09	1519.17	0	9.93	1	8.15	0	2	1	1	14.17	52.42	15.11		1	1	13.42	23.32
0	32.95	2172.06	0	7.79	1	9.84	0	1.53	1	1	12.6	65.3	15.8		1	1	14.59	7.59
0	33.59	1793.46	0	10.36	1	7.42	0	0.98	1	1	9.01	54.49	10.93		1	1	17.51	3.45
0	36.31	1665.58	0	8.59	1	8.88	0	1.25	1	1	13.45	56.17	13.62		1	1	3.18	12.09
0	34.16	1443.92	0	8.3	1	7.97	0	2.38	1	1	6.37	57.83	8.74		1	1	18.72	12.91
0	31.54	2354.56	0	8.72	1	9.61	0	2.32	1	1	14.39	68.56	4.45		1	1	18.66	9.56
0	35.62	2026.52	0	9	1	10.51	0	1.97	1	1	10.72	76.43	13.2		1	1	24.26	6.56
0	31.84	2379.83	1	10.59	1	10.4	0	0.85	1	1	10.51	71.96	16.09		1	1	16.55	8.63
0	34.02	1744	1	8.06	1	9.36	0	1.42	1	1	13.69	65.85	17.01		1	1	13.13	14.29
0	32.82	2102.4	1	10.77	1	9.6	0	0.65	1	1	9.13	76.75	15.01		1	1	12.16	15.15
0	36.25	2216.41	1	7.7	1	9.18	0	2.03	1	1	16.86	68.56	15.98		1	1	12.64	7.88
0	33.79	1779.71	1	8.88	1	9.15	0	1.27	1	1	3.89	72.28	14.6		1	1	8.88	8.07
0	37.55	2238.79	1	9.82	1	7.99	0	1.93	1	1	14.59	59.84	13.19		1	1	9.74	10.73
0	23.75	2244.93	1	10.4	1	7.03	0	1.18	1	1	16.27	51.02	10.85		1	1	9.88	11
0	32.16	1848.73	1	8.65	1	7.38	0	2.3	1	1	12.06	85.13	17.89		1	1	15.79	12.45
0	29.96	1770.14	1	9.72	1	8.43	0	0.61	1	1	10.94	68.72	12.32		1	1	18.05	24.58
0	34.37	1716.2	1	7.56	1	8.92	0	2.01	1	1	10.05	76.42	15.27		1	1	2.47	11.34
0	32.36	2335.96	1	7.42	1	10.61	0	1.04	1	1	8.57	61.76	18.58		1	1	19.63	6.43
0	34.88	2408.23	1	9.08	1	8.88	0	2.21	1	1	10.94	68.56	14.28		1	1	11.32	14.63
0	26.95	1662.01	1	9.23	1	9.86	0	0.99	1	1	9.97	62.24	10.38		1	1	11.97	16.67
0	31.22	1727.02	1	7.56	1	7.29	0	2.75	1	1	11.91	68.71	12.2		1	1	9.46	27.22
0	39.92	1575.38	1	9.14	1	6.26	0	1.07	1	1	10.96	59.99	12.33		1	1	21.57	7.22
0	30.46	629.65	1	8.8	1	9.33	0	1.64	1	1	17.36	74.49	12.13		1	1	8.27	13.55
0	33.09	1505.86	1	8.75	1	8.02	0	1.2	1	1	10.94	59.43	11.03		1	1	10.8	12.44
0	34.6	2196.16	1	7.62	1	9.46	0	1.91	1	1	8.73	68.56	15.24		1	1	11.22	21.16
0	28.61	1443	1	7.24	1	8.86	0	2.1	1	1	16.68	45.67	11.73		1	1	9.38	16.91
0	36.51	1476.62	1	9.26	1	6.45	0	1.71	1	1	11.62	66.48	9.27		1	1	11.75	6.53
0	34.01	2772.39	1	7.82	1	7.18	0	2.79	1	1	0.79	75.34	17.94		1	1	11.29	12.53
0	33.15	1851.43	1	8.48	1	7.21	0	1.24	1	1	9.04	67.4	8.76		1	1	19.74	22.49
0	38.36	1401.6	1	10.48	1	9.45	0	2.18	1	1	13.46	79.57	16.74		1	1	14	7.8
0	36.05	2316.01	1	9.39	1	9.34	0	1.26	1	1	6.85	70.25	9.68		1	1	8.08	10.65
0	32.61	1661.5	1	7.67	1	7.41	1	2	1	1	9.93	62	16.01		1	1	15.99	14.98
0	31.09	1526.14	1	7.42	1	9.09	1	0.13	1	1	13.99	60.69	11.68		1	1	10.67	10.23
0	32.9	1821.25	1	8.49	1	9.46	1	1.4	1	1	6.25	81.03	15.33		1	1	14.74	11.32
0	35.72	2337.08	1	5.98	1	8.14	1	1.75	1	1	10.94	77.7	12.5		1	1	10.82	21.69
0	29.69	1690.27	1	8.03	1	9.33	1	0.52	1	1	19.11	68.56	16.43		1	1	8.89	18.46
0	33.62	1804.65	1	7.33	1	8.22	1	0.13	1	1	8.75	55.47	16.86		1	1	17.47	21.64
0	29.67	1202.47	1	8.82	1	9.38	1	2.11	1	1	15.47	71.31	13.91		1	1	8.66	19.89
0	30.84	1863.56	1	8.71	1	8.71	1	1.72	1	1	9.75	68.56	12.19		1	1	9.23	10.86
0	30.44	1162.76	1	9.4	1	8.8	1	1.1	1	1	10.13	64.54	13.48		1	1	11.15	23.58
0	31.47	1463.49	1	10.97	1	9.12	1	2.04	1	1	12.57	68.56	11.46		1	1	11.85	18.48
0	34.8	2089.49	1	9.4	1	6.99	1	0.63	1	1	10.94	56.98	12.64		1	1	15.02	26.21
0	33.01	2423.91	1	8.43	1	8.29	1	1.97	1	1	10.94	69.36	11.15		1	1	17.21	7.27
0	30.88	1780.41	1	7.32	1	8.9	1	2.3	1	1	10.94	74.96	11.02		1	1	13.12	11.63
0	34.5	2320.65	1	8.65	1	7.17	1	1.93	1	1	15.54	62.26	9.85		1	1	17.66	12.04
0	35.05	1489.51	1	9.6	1	8.68	1	2.13	1	1	10.94	50.23	12		1	1	5.6	9.12
0	28.86	2254.9	1	8.32	1	10.02	1	1.69	1	1	10.94	69.37	15.41		1	1	14.84	6.73
0	31.34	2196.28	1	8.36	1	6.97	1	1.79	1	1	15.31	91.4	10.36		1	1	7.45	11.9
0	32.14	2399.01	1	8.29	1	8.87	1	1.8	1	1	7.89	70.79	10.95		1	1	13.84	0.76
0	29.57	2318.35	1	8.45	1	9.92	1	1.99	1	1	10.94	69.87	16.7		1	1	12.94	10.51
0	31.86	2850.33	1	9.41	1	10.01	1	0.32	1	1	10.94	71.43	11.67		1	1	10.59	18.67
0	31.3	1779.65	1	7.41	1	8.77	1	0.96	1	1	10.94	54.88	13.45		1	1	13	17.41
0	33.39	2098.99	1	7.41	1	7.67	1	1.36	1	1	1.62	96.85	16.41		1	1	12.35	15.96
0	35.21	2018.89	1	9.5	1	8.77	1	2.04	1	1	12.56	68.3	12.09		1	1	7.38	16.24
0	38.12	1807.38	1	8.39	1	8.2	1	1.23	1	1	4.35	73.49	12.56		1	1	14.6	8.77
