# Supplementary material for: A predictive model for catheter-related bloodstream infection in neonates with peripherally inserted central catheter
Source: Front Med (Lausanne). 2025 Oct 21;12:1665068. doi: 10.3389/fmed.2025.1665068 (PMC12583055; doi:10.3389/fmed.2025.1665068)
Supplement: Supplementary file 1 [file Data_Sheet_1.zip › Comparison of clinical characteristics between training and validation sets of patients.xlsx]

## Sheet: Sheet1
group	Birth gestational age	Birth weight	gender	apgar scoring	Maternal pregnancy complications	Age at the time of placement	Placement location	Puncture frequency	Merge mechanical ventilation	Combined hypoalbuminemia	white blood cell count	Proportion of neutrophils	C-reactive protein	Procalcitonin	Qualification of pipeline operators	Tube maintenance frequency	Days of use of antibiotics	Days of parenteral nutrition
1	33.88	2282.97	0	5.95	0	6.56	0	4.2	0	0	6.21	84.17	19.18	0.48	0	0	10.42	16.41
1	28.04	2031.7	0	8.43	0	6.55	0	2.89	0	0	16.19	74.84	13.02	2.54	0	0	21.47	10.47
1	36.98	1969.77	0	12.75	0	12.56	0	0.97	0	0	15.89	97.57	19.3	1.13	0	0	20.54	14.92
1	37.62	2562.54	0	4.42	0	13.82	0	2.14	0	0	16	67.42	11.79	1.11	0	0	22.62	19.84
1	37.12	2210.06	0	8.08	0	4.52	0	3.95	0	0	9.77	71.57	14.12	1.51	0	0	15.96	16.03
1	31.71	1614.84	0	9.01	0	13.78	0	2.25	0	0	19.02	69.56	9.53	1.07	0	0	5.54	16.96
1	34.13	809.02	0	9.54	0	11.27	0	1.87	0	0	21.92	78.51	20.52	0.66	0	0	15.66	7.89
1	34.69	1285.07	0	5.85	0	16.07	0	2.55	0	0	15.97	76.58	16.5	0.73	0	0	23.24	13.06
1	31.92	1642.89	0	7.23	0	10.84	0	2.88	0	0	7.67	94.03	13.29	1.73	0	0	14.69	28.46
1	31.83	2500.06	0	9.72	0	6.45	0	2.24	0	0	15.65	92.02	18.88	0.12	0	0	15.13	22.08
1	35.09	1707.16	0	8.78	0	11.45	0	2.19	0	0	12.52	84.18	21.43	1.42	0	0	23	15.83
1	33.87	1988.28	0	7.73	0	11.13	0	1.96	0	0	20.36	66.05	4.14	1.55	0	0	14.53	14.96
1	31.8	2196.8	0	6.49	0	9.06	0	2.78	0	0	8.85	74.17	10	1.03	0	0	15.6	17.69
1	33.97	2111.21	0	9.47	0	11.68	0	2.48	0	0	12.21	91.59	13.72	1.59	0	0	10.44	4.84
1	32.82	912.02	0	6.26	0	2.41	0	2.7	0	0	6.57	85.47	18.63	1.76	0	0	17.31	20.89
1	36.1	2160.76	0	6.61	0	10.32	0	4.74	0	0	14.79	77.81	14.72	0.66	0	0	7.11	18.43
1	34.56	1799.65	0	3.83	0	10.25	0	3.37	0	0	10.83	73.44	11.1	0.98	0	0	12.39	22.63
1	36.14	1586.46	0	7.66	0	12.41	0	3.65	0	0	10	77.08	16.69	1.88	0	0	8.22	16.25
1	33.21	1960.55	0	2.57	0	5.75	0	1.64	0	0	14.64	69.13	23.78	1.75	0	0	18.88	16.31
1	30.72	2449.22	0	8.91	0	13.2	0	4.48	0	0	5.2	80.78	6.25	0.83	0	0	17.18	17.7
1	32.4	1572	0	8.18	0	3.81	0	1.95	0	0	9.17	80.36	8.03	1.68	0	0	23.27	16.22
1	30.8	2970.95	0	6.97	0	8.2	0	1.14	0	0	21.75	68.89	7.83	0.99	0	0	5.54	26.32
1	37.1	2169.8	0	8.04	0	12.32	0	4.57	0	0	12.26	67.33	13.3	1.31	0	0	23.34	25.72
1	27.44	2073.07	0	7.2	0	11.44	0	2.73	0	0	18.67	75.65	28.38	0.66	0	0	13.45	22.86
1	31.97	2063.62	0	9.66	0	10.77	0	3.51	0	0	20.9	72.87	12.91	0.01	0	0	18.53	27.9
1	29.77	2874.7	0	8.43	0	11.02	0	3.38	0	0	18.36	95.02	14.17	1.14	0	0	24.85	6.48
1	24.77	2391.01	0	8.12	0	11.08	0	3.83	0	0	14.95	76.43	13.99	1.39	0	0	10.93	20.28
1	30.33	1062.95	0	6.9	0	14.08	0	3.3	0	0	8.78	74.62	12.51	1.2	0	0	19.79	12.34
1	32.87	1214.59	0	9.45	0	8.84	0	2.89	0	0	18.89	93.52	17.24	1.3	0	0	16.92	19.83
1	27.41	1207.1	0	11.3	0	10.99	0	3.13	0	0	16.09	78.25	6.9	0.46	0	0	18.01	16.5
1	36.23	2338.96	0	6.52	0	5.09	0	2.44	0	0	10.88	80.57	20.94	1.16	0	0	9.4	25.24
1	27.36	2094.69	0	7.19	0	11.28	0	2.8	0	0	15.12	65.24	12.77	1.2	0	0	20.54	8.31
1	32.19	1503.55	0	8.8	0	9.72	0	2.62	0	0	12.36	92.93	5.12	1.92	0	0	12.36	22.38
1	32.99	2315.75	0	8.99	0	5.78	0	1.03	0	0	8.22	65.57	20.87	2.35	0	0	19.98	15.75
1	32.67	1591.09	0	9.23	0	15.92	0	3.12	0	0	16.82	55.02	13.36	1.14	0	0	8.81	10.2
1	33.34	1446.54	0	8.02	1	14.56	0	2.09	0	0	10.13	71.57	11.63	2.35	0	0	10.06	8.35
1	32.95	2023.52	0	10.43	1	12.65	0	2.18	0	0	7.26	78.35	20.68	1.62	0	0	12.89	6.62
1	26.07	2644.18	0	11.4	1	8.12	0	3.6	0	0	19.61	64.27	19.76	1.59	0	0	9.84	21.4
1	33.16	1931.05	0	8.38	1	8.7	0	1.75	0	0	12.33	73.78	14.05	1.42	0	0	21.25	11.3
1	33.69	1635.22	0	7.71	1	10.61	0	5.09	0	0	7.66	63.43	13.6	0.48	0	0	6.78	20.44
1	39.23	1486.28	0	9.22	1	13.05	0	3.67	0	0	18.91	76.27	5.38	1.59	0	0	8.37	26.98
1	33.11	1573.05	0	10.99	1	13.88	0	3.63	0	0	16.93	84.97	22.05	2.33	0	0	3.67	11.77
1	35.26	1746.81	0	5.08	1	8.18	0	2.88	0	1	9.53	80.38	7.97	0.47	0	0	15.32	15.91
1	31	1423.74	0	5.74	1	15.3	0	2.29	0	1	12.15	73.32	17.22	1.4	0	0	10.75	23.33
1	35.6	1295.76	0	10.14	1	18.26	0	1.29	0	1	10.3	47.26	17.5	0.01	0	0	4.12	7.64
1	30.41	1800.6	0	4.91	1	9.86	0	2.5	0	1	3.37	84.55	10.98	1.68	1	0	18.34	21.11
1	36.06	1966.84	0	6.58	1	5.25	0	2.28	0	1	17.06	65.35	14.18	1.54	1	0	17.35	8.79
1	29.52	2353.69	0	9.22	1	6.69	0	0.14	0	1	9.59	84.53	14.66	0.71	1	0	16.39	21.74
1	29.07	2329.98	0	9.54	1	14.13	0	3.27	0	1	15.1	76.27	19.72	1.24	1	0	23.63	21.7
1	36.25	1656.95	0	7.17	1	10.25	0	3.43	0	1	19.92	81.93	10.85	1.41	1	0	16.43	17.82
1	30.82	2164.54	0	8.37	1	11.78	0	3.61	0	1	17.36	84.84	25.75	1.48	1	0	12.4	15.79
1	28.88	1204.05	0	5.52	1	12	0	3.02	0	1	12.54	64.54	19.91	0.47	1	0	21.41	21.33
1	32.21	2283.77	0	4.53	1	7.83	0	2.7	0	1	11.3	93.47	6.06	1.41	1	0	21.45	20.24
1	27.83	1991.28	0	9.24	1	13.77	0	4.1	0	1	10.16	85.1	16.91	0.85	1	0	22.27	14.8
1	30.04	1346.84	0	5.83	1	15.36	0	3.78	0	1	12.38	68.44	21.15	1.77	1	0	17.36	7.5
1	31.64	1716.45	0	8.61	1	12.29	0	2.53	0	1	12.42	78.49	18.23	1.55	1	0	22.06	16.23
1	33.9	1462.9	0	9.13	1	14.8	0	2.88	1	1	3.68	65.75	13.46	2.63	1	0	15.42	13.86
1	29.44	2119.02	0	7.49	1	8.12	0	3.53	1	1	5.21	59.49	10.9	0.56	1	0	8.41	21.62
1	32.44	1791.42	0	7.48	1	7.71	0	1.79	1	1	12.23	66.83	19.96	1.55	1	0	21.4	30.39
1	31.4	1911.17	0	8.07	1	14.79	0	3.86	1	1	18.68	74.32	3.85	1.2	1	0	15.28	19.2
1	28.05	1271.95	0	8.5	1	8.06	0	3.42	1	1	14.65	72.73	19.91	1.11	1	1	17.02	21.53
1	38.3	1245.44	0	8.4	1	2.46	0	2.93	1	1	10.34	61.41	15	1.58	1	1	9.92	20.83
1	35.65	1931.16	0	7.51	1	10.64	0	3.08	1	1	18.78	58.38	10.49	0.81	1	1	12.83	9.68
1	31.03	2454.34	0	8.4	1	12.02	0	2.07	1	1	14.33	75.34	18.23	0.94	1	1	11.89	11.72
1	30.85	2227.75	0	10.01	1	7.34	0	2.03	1	1	12.33	81.45	16.61	0.98	1	1	14.1	17.19
1	33.31	1121.21	0	7.56	1	6.91	0	1.97	1	1	11.35	87.81	16.62	0.41	1	1	26.59	19.46
1	29.89	1086.87	0	6.17	1	6.14	0	3.69	1	1	9.27	71.88	23.7	1.18	1	1	23.7	18
1	34.37	1499.46	0	6.57	1	10.61	0	2.97	1	1	21.88	81.32	8.05	0.5	1	1	12.77	12.34
1	34.49	1776.3	0	8.32	1	16.4	0	2.02	1	1	14.49	81.52	16.32	0.16	1	1	19.89	6.51
1	35.63	1699.27	0	8.45	1	5.93	0	1.31	1	1	10.14	38.65	25.09	1.96	1	1	22.74	27.51
1	27.23	2403.41	0	6.56	1	8.37	0	5.84	1	1	18.77	64.47	14.08	0.57	1	1	14.52	16.73
1	37.19	2079.37	0	9.23	1	5.04	0	2.29	1	1	15.47	97.81	18.76	1.46	1	1	26.32	26.32
1	27.9	1377.5	0	6.97	1	16.86	0	0.95	1	1	14.62	75.15	17.11	0.48	1	1	23.47	26.01
1	35.34	1369.06	0	7.72	1	8.71	0	1.6	1	1	11.8	63.22	15.46	1.99	1	1	21.34	18.06
1	32.47	1982.17	0	4.9	1	7.8	0	2.89	1	1	3.43	73.64	11.59	2.57	1	1	11.06	12.25
1	29.77	1685.63	0	8.92	1	11.97	0	3.09	1	1	11.88	80.15	10.1	1.68	1	1	17.16	30.57
1	31.38	2071.55	0	5.06	1	12.12	0	2.48	1	1	11.88	87.25	23.35	0.94	1	1	22.52	16.78
1	36.01	1709.21	0	9.26	1	12.91	0	3.31	1	1	8.9	76.26	17.87	1.12	1	1	10.82	15.98
1	30.74	1713.28	1	6.15	1	8.75	0	2.11	1	1	6.48	83.68	21.69	1.4	1	1	18.43	10.62
1	33.67	1989.47	1	8.99	1	10.25	0	1.14	1	1	18.05	94.4	19.6	0.68	1	1	16.44	18
1	32.09	1047.76	1	8.1	1	4.03	0	2.99	1	1	6.51	67.59	7.44	1.11	1	1	25.83	12.66
1	31.51	2521.26	1	9.13	1	8.66	0	1.66	1	1	8.39	73.05	9.73	1.35	1	1	18.57	4.54
1	33.05	1381.08	1	6.31	1	16.35	0	3.22	1	1	15.69	87.31	17.84	0.2	1	1	9.5	18.48
1	26.86	1587.1	1	6.99	1	8.65	0	2.5	1	1	18.67	75.7	13.08	1.67	1	1	17.59	19.31
1	36.47	2342.61	1	8.63	1	13.41	0	1.16	1	1	20.83	69.61	11.09	1.44	1	1	16.92	26.02
1	35.66	2306.4	1	8.12	1	9.19	0	3.67	1	1	16.93	72.29	14.77	1.21	1	1	21.49	16.91
1	36.83	2523.95	1	7.35	1	11.68	0	2.89	1	1	12.34	67.33	16.02	1.82	1	1	14.52	11.91
1	31.87	1095.55	1	8.42	1	12.06	0	2.67	1	1	7.29	72.81	17.91	1.32	1	1	5.57	16.79
1	34.12	1449.22	1	8.48	1	7.68	0	3.41	1	1	10.18	57.46	9.77	1.05	1	1	15.5	21.97
1	31.41	2255.22	1	9.89	1	10.18	0	3.37	1	1	10.81	73.01	15.28	1.18	1	1	10.73	20.38
1	25.91	2390.16	1	11.22	1	3.22	0	2.05	1	1	15.73	82.92	16.96	0.67	1	1	21.32	22.87
1	27.52	2118.23	1	6.62	1	9.76	0	3.02	1	1	18.62	84.18	13.83	1.81	1	1	20.44	23.24
1	35.74	1691.88	1	5.07	1	15.09	0	2.17	1	1	16.04	83.82	8.78	1.86	1	1	11.08	19.03
1	35.27	2101.44	1	4.09	1	11.45	0	3.07	1	1	11.51	62.09	14.02	1.18	1	1	14.04	20.82
1	35.25	2111.13	1	9.62	1	10.25	0	4.13	1	1	15.82	72.54	13.41	0.74	1	1	10.79	29.66
1	31.71	2148.16	1	10.66	1	14.24	0	3.62	1	1	18.69	61.28	25.82	1.11	1	1	7.42	25.84
1	36.79	1044.26	1	7.98	1	9.16	0	4.08	1	1	10.22	68.04	15.13	1.8	1	1	0.39	12.7
1	39.8	1592.72	1	7.77	1	9.82	1	2.82	1	1	16.63	48.97	21.25	1.41	1	1	18.09	12.06
1	33.54	2365.74	1	5.04	1	7.97	1	3.77	1	1	14.43	72.69	18.89	0.46	1	1	16.4	24.3
1	31.8	1655.02	1	11.61	1	10.14	1	2.58	1	1	7.13	79.45	11.75	1.34	1	1	4.98	22.74
1	29.13	2555.57	1	8.17	1	14.28	1	1.16	1	1	3.01	92.28	7.25	1.64	1	1	12.41	19.66
1	31.59	1646.15	1	10.18	1	7.72	1	2.99	1	1	17.56	60.67	11.24	1.47	1	1	7.75	15.04
1	28.31	2023.08	1	6.14	1	1.7	1	3.91	1	1	12.53	73.96	24.51	1.28	1	1	8.95	23.3
1	34.4	1253.53	1	8.65	1	8.72	1	3.69	1	1	14.57	71.33	13.56	1.94	1	1	15.25	15.81
1	27	1583.47	1	4.76	1	14.47	1	3.61	1	1	23.21	90.71	9.64	1.26	1	1	14.84	18.4
1	34.33	2509.97	1	9.78	1	13.2	1	4.28	1	1	12.65	66.29	17.8	1.25	1	1	20.71	21.01
1	28.38	1659.45	1	10.05	1	12.57	1	3.21	1	1	15.3	102.86	5.71	0.22	1	1	20.76	10.53
1	39.64	1460.84	1	7.23	1	9.12	1	3.26	1	1	20.55	50	16.23	0.97	1	1	24.32	21.04
1	28.95	2790.15	1	6.98	1	6.42	1	3.01	1	1	9.62	76.82	12.85	0.33	1	1	15.37	19.93
1	40.65	1716.04	1	5.13	1	10.04	1	2.21	1	1	10.09	88.81	10.85	1.17	1	1	13.94	23.27
1	28.14	2048.42	1	10.52	1	8.29	1	1.74	1	1	7.7	89.8	7.29	1.32	1	1	19.67	22.34
1	36.55	1567.69	1	8.14	1	9.86	1	3.33	1	1	16.04	77.18	13.88	2.26	1	1	11.66	25.11
1	26.22	2052.97	1	9.23	1	14.38	1	2.44	1	1	8.1	46.88	11.06	0.84	1	1	4.74	12.96
1	35.71	1944.15	1	9.69	1	10.02	1	4.09	1	1	12.45	46.5	17.48	0.95	1	1	7.01	21.57
1	34.06	1791.3	1	2.58	1	8.7	1	3.82	1	1	17.26	69.33	23.3	1.4	1	1	20.75	24.11
1	26.58	1724.27	1	8.62	1	13.31	1	2.59	1	1	9.57	71.28	15.97	2	1	1	11.31	18.48
1	30.62	2096.84	1	5.94	1	10.43	1	2.06	1	1	16.17	81.52	14.03	1.42	1	1	12.51	24.37
1	37.01	1966.76	1	10.82	1	6.05	1	3.84	1	1	16.46	64.71	8.92	1.55	1	1	20.54	21.82
1	30.91	2129.54	1	5.68	1	8.8	1	2.11	1	1	16.14	70.14	16.83	1.37	1	1	6.59	24.58
1	36.36	1038.53	1	3.44	1	5.49	1	1.22	1	1	5.88	82.6	15.14	0.91	1	1	18.76	25.97
1	32.13	1694.29	1	8.15	1	9.33	1	2.91	1	1	19.09	87.92	18.18	2.1	1	1	20.73	23.34
1	34.21	2023.24	1	9.13	1	3.25	1	2.02	1	1	14.36	69.91	12.6	1.95	1	1	10.6	1.85
1	34.82	2332.46	1	6.85	1	12.25	1	3.39	1	1	9.81	87.84	16.27	1.2	1	1	14.05	34.4
1	37.15	1093.79	1	9.44	1	10.55	1	3.36	1	1	17.24	68.92	22	2.23	1	1	7.65	15.2
1	29	2582.12	1	7.22	1	13.16	1	2.37	1	1	16.56	89.06	22.76	0.92	1	1	6.49	16.06
1	34.92	2455.45	1	9.29	1	15.7	1	4.23	1	1	26.63	60.48	11.26	2.11	1	1	9.03	22.52
1	35.06	2325.59	1	6.97	1	6.21	1	2.57	1	1	12.38	74.75	19.82	1.42	1	1	15.24	17
1	30.93	2394.38	1	6.03	1	13.36	1	5.59	1	1	10.66	71.57	25.23	0.76	1	1	16.94	16.85
1	31.23	1484.39	1	8.66	1	8.98	1	3.32	1	1	10.94	74.35	17.02	1.08	1	1	15.53	13.32
1	32.56	2160.44	1	8.08	1	4.34	1	4.07	1	1	11.14	95.38	12.59	0.8	1	1	14.24	22.53
1	31.89	2390.22	1	5.64	1	10.25	1	3.1	1	1	10.74	66.03	19.56	0.94	1	1	12.15	16.5
1	32.48	1779.4	1	8.8	1	11.13	1	3.8	1	1	11.4	60.85	15.25	0.42	1	1	13.67	31.26
1	35.07	1952.48	1	8.82	1	16.64	1	3.81	1	1	12.67	73.23	17.43	0.56	1	1	18.34	8.66
1	30.84	1250.52	1	6.24	1	17.39	1	2.59	1	1	11.74	78.26	14.32	1.13	1	1	14.32	30.49
1	31.31	1778.14	1	8.72	1	10.93	1	2.3	1	1	10.6	73.35	20.06	1.91	1	1	15.25	10.49
1	30.79	2010.94	1	9.62	1	9.2	1	4.07	1	1	15.24	80.95	9.74	2.01	1	1	15.25	19.41
1	32.72	1282.37	1	8.26	1	0.18	1	2.93	1	1	12.02	85.49	14.62	0.96	1	1	16.48	23.77
1	31.88	1329.93	1	8.05	1	15.61	1	1.6	1	1	15.64	81.26	18.84	1.98	1	1	17.82	18.3
1	33.2	1071.56	1	6.25	1	13.08	1	3.99	1	1	10.84	70.06	29.44	1.17	1	1	19.65	19.89
1	30.08	1981.27	1	11.33	1	9.94	1	3.02	1	1	9.15	96.57	10.06	1.5	1	1	11.42	11.01
0	29.67	2069.25	0	8.67	0	6.28	0	1.93	0	0	10.13	54.1	6.19	0.3	0	0	18.53	12.36
0	29.57	1587.43	0	10.16	0	3.3	0	3.82	0	0	14.7	51.46	1.52	0.31	0	0	18.6	23.01
0	30.14	1946.91	0	7.64	0	13.83	0	1.8	0	0	14.8	81.34	8.51	0.65	0	0	16.25	14.78
0	30.52	1971.23	0	7.95	0	7.4	0	2.84	0	0	6.84	63.33	8.94	0.08	0	0	8.48	10.33
0	37.4	720.14	0	10.82	0	12.81	0	1.5	0	0	14.72	57.06	8.91	0.2	0	0	15.81	7.75
0	37.02	2654.1	0	8.67	0	12.87	0	1.84	0	0	14.74	60.62	7.93	0.79	0	0	10.04	19.84
0	32.35	2055.01	0	6.25	0	13.64	0	1.53	0	0	10.56	84.11	7.73	0.76	0	0	18.77	11.15
0	26.29	1790.29	0	10.39	0	3.39	0	2.65	0	0	10.56	56.52	1.64	0.96	0	0	5.95	16.36
0	30.99	1859.94	0	8.67	0	8.13	0	1.98	0	0	8.75	61.06	12.84	1.06	0	0	4.75	17.86
0	39.22	1437.35	0	9.5	0	7.11	0	1.98	0	0	7	75.56	10.37	0.59	0	0	3.37	5.03
0	30.16	567.35	0	9.35	0	3.14	0	1.8	0	0	10	45.83	5.73	0.81	0	0	4.35	16.77
0	36.18	2307.78	0	7.66	0	8.51	0	2.33	0	0	10.12	82.63	7.59	0.59	0	0	3.79	18.09
0	31.42	1695.52	0	9.48	0	7.99	0	1.59	0	0	16.87	49.31	4.16	0.3	0	0	11.27	13.77
0	26.03	1213.75	0	8.72	0	10.77	0	1.84	0	0	11.71	81.31	4.45	0.78	0	0	8.08	7.14
0	28.94	2087.09	0	8.67	0	13.98	0	0.51	0	0	7.67	64.79	12.51	0.65	0	0	13.46	8.18
0	28.11	2613.09	0	7.73	0	4.6	0	1.73	0	0	0.16	85.08	3.12	0.62	0	0	8.23	20.44
0	34.06	1529.75	0	6.57	0	1.74	0	2.38	0	0	8.7	76.61	8.14	0.79	0	0	5.96	4.97
0	32.83	1753.94	0	8.67	1	9.42	0	0.87	0	1	16.31	46.82	15.63	0.45	0	0	11.79	13.88
0	34.27	2463.25	0	8.75	1	8.06	0	2.61	0	1	11.49	59.26	11.47	0.34	0	0	15.25	6.14
0	26.54	1840.85	0	6.34	1	9.62	0	2.74	0	1	6.63	55.13	5.87	0.46	0	0	10.4	16.18
0	27.98	2032.71	0	10.48	1	4.88	0	1.27	0	1	10.54	70.48	3.25	0.58	0	0	4.04	10.16
0	26.86	1243.98	0	8.67	1	10.85	0	2.25	0	1	9.41	82.21	8.46	0.63	1	0	10.3	10.53
0	32.7	1536.03	0	7.18	1	5.1	0	2.04	1	1	16.35	60.04	4.61	0.2	1	0	19.62	15
0	34.05	2742.3	0	9.22	1	8.92	0	1.31	1	1	7.37	54.95	8.9	0.74	1	0	13.52	7.8
0	34.73	2381	0	8.67	1	13.62	0	1.98	1	1	9.96	60.22	14.54	0.28	1	0	13.46	12.01
0	34.81	1889.56	0	8.67	1	4.35	0	3.4	1	1	8.84	59.01	4.95	0.88	1	1	9.79	12.12
0	33.01	2039.71	0	8.67	1	2.88	0	2.48	1	1	12.8	78.92	6.71	0.4	1	1	5.9	10.53
0	34.2	1969.62	0	9.57	1	8.74	0	2.62	1	1	9.18	57.58	15.06	0.56	1	1	11.94	2.49
0	29.81	1889.56	0	9.37	1	5.02	0	0.33	1	1	7.65	81.14	8.99	0.93	1	1	15.08	16.19
0	34.49	2554.07	0	8.83	1	14.66	0	1.89	1	1	14.68	56.21	10.96	0.73	1	1	13.37	3.7
0	32.89	1889.56	0	6.37	1	2.1	0	1.98	1	1	11.23	71.32	7.43	0.26	1	1	12.44	19.14
0	28.51	2634.5	0	7.86	1	7.78	0	2.33	1	1	16.01	62.53	9.66	0.58	1	1	1.4	11.36
0	34.87	2054.94	0	9.69	1	9.59	0	3.14	1	1	14.88	43.26	6.44	0.02	1	1	19.91	8.82
0	29.6	1837.03	1	8.67	1	4.89	0	2.05	1	1	10.42	82.58	9.78	0.57	1	1	8.79	11.72
0	32.56	1634.2	1	11.65	1	1.89	0	1.8	1	1	8.44	64.4	9.48	0.42	1	1	13.04	17.83
0	39	2212.01	1	8.53	1	7.77	0	4.4	1	1	11.17	80.56	13.35	0.87	1	1	5.39	17.54
0	34.27	1685.13	1	8.54	1	5.78	0	1.26	1	1	17.38	67.91	10	0.48	1	1	9.62	14.32
0	34.15	1889.56	1	7.73	1	12.07	0	0.22	1	1	12.46	62.84	4.62	0.39	1	1	8.09	5.14
0	35.42	1725.96	1	7.21	1	9.49	0	3.36	1	1	10.47	61.06	6.57	0.28	1	1	16.35	10.84
0	41.23	1457.6	1	10.07	1	4.54	0	2.41	1	1	13.51	59.51	5.31	0.48	1	1	11.99	0.11
0	31.95	2194.08	1	9.46	1	2.73	0	2.24	1	1	1.99	59.75	6.59	0.31	1	1	7.78	15.91
0	33.39	2015.09	1	9.88	1	5.6	0	1.19	1	1	16.16	75.32	8.89	0.78	1	1	7.27	13.57
0	34.92	1628.63	1	9.06	1	12.32	1	2.09	1	1	10.5	55.82	8.01	0.58	1	1	2.28	21.96
0	38.89	1666.76	1	8.23	1	7.47	1	2.83	1	1	11.36	64.53	8.89	1.08	1	1	11.72	9.99
0	37.83	685.21	1	8.17	1	7.93	1	0.74	1	1	4.78	70.45	6.65	1.19	1	1	2.33	14.94
0	31.98	1043.56	1	8.85	1	13.35	1	0.86	1	1	2.98	69.58	4.71	0.49	1	1	11.67	8.02
0	38.62	1889.56	1	8.12	1	7	1	1.91	1	1	5.21	75.34	9.67	0.51	1	1	15.88	8.41
0	35.32	1655.41	1	9.99	1	6.37	1	2.24	1	1	13.43	63.34	15.05	0.53	1	1	6.53	16.46
0	32.89	2380.06	1	8.72	1	3.31	1	1.1	1	1	15.62	56.6	15.02	0.86	1	1	15.1	14.31
0	25.66	2115.35	1	8.29	1	9.47	1	2.22	1	1	8.68	68.2	10.35	0.47	1	1	12.35	13.98
0	35.61	2402.22	1	8.63	1	12.01	1	1.72	1	1	9.97	77.06	10.36	0.8	1	1	10.52	14.56
0	31.06	1780.26	1	6.96	1	4.91	1	1.22	1	1	14.63	71.43	9.29	0.86	1	1	4.04	11.62
0	33.51	3158.2	1	8.93	1	13.02	1	0.93	1	1	4.96	61.46	7.88	0.58	1	1	8.65	16.37
0	35.23	1429.97	1	9.81	1	7.38	1	3.16	1	1	6.02	56.84	16.26	0.47	1	1	15.96	20.75
0	35.57	2339.75	1	9.86	1	7.84	1	1.74	1	1	5.7	76.35	9.22	0.58	1	1	5.47	15.79
0	32.04	2142.43	1	6.68	1	5.88	1	1.76	1	1	12.31	71.63	8.54	0.99	1	1	8.74	3.7
0	33.18	1453.01	1	6.58	1	11.06	1	1.01	1	1	7.55	61.16	14.23	0.72	1	1	13.58	17.35
0	34.71	2056.9	1	9.23	1	8.88	1	2.74	1	1	9.59	68.41	11.78	0.23	1	1	19.86	7.1
0	35.1	1889.56	1	9.47	1	4.34	1	1.39	1	1	15.29	73.61	7.67	0.68	1	1	10.06	19.15
0	28.79	1984.83	1	8.67	1	10.73	1	2.62	1	1	11.36	95.17	15.13	0.44	1	1	6.35	28.37
